# Supplementary material for: QUIRMIA—A Phenotype-Based Algorithm for the Inference of Quinolone Resistance Mechanisms in Escherichia coli
Source: Antibiotics (Basel). 2023 Jun 28;12(7):1119. doi: 10.3390/antibiotics12071119 (PMC10376670; doi:10.3390/antibiotics12071119)
Supplement: Supplementary file 1 [file antibiotics-12-01119-s001.zip]

Archive with 1 entries (1 files):
- antibiotics-2422110-supplementary.pdf
